# Supplementary material for: Tigecycline Sensitivity Reduction in Escherichia coli Due to Widely Distributed tet(A) Variants
Source: Microorganisms. 2023 Dec 18;11(12):3000. doi: 10.3390/microorganisms11123000 (PMC10745318; doi:10.3390/microorganisms11123000)
Supplement: Supplementary file 1 [file microorganisms-11-03000-s001.zip]

Archive with 4 entries (3 files):
- Supplementary Data/
- Supplementary Data/.DS_Store
- Supplementary Data/Supplementary Data_last_vision.pdf
- Supplementary Data/Supplementary Table S4.xlsx
