# Supplementary material for: Tigecycline Sensitivity Reduction in Escherichia coli Due to Widely Distributed tet(A) Variants
Source: Microorganisms. 2023 Dec 18;11(12):3000. doi: 10.3390/microorganisms11123000 (PMC10745318; doi:10.3390/microorganisms11123000)
Supplement: Supplementary file 1 [file microorganisms-11-03000-s001.zip › Supplementary Data/Supplementary Table S4.xlsx]

## Sheet: Sheet1
ID	year	origin	tet(A)v1	tet(A)v2	tet(A)v3	tet(A)v4	tet(A)v5	tet(A)-1	TGC_MIC
HNc23	2013	Chicken	1	0	0	0	0	0	8
LNp148	2014	Pig	1	0	0	0	0	0	4
SDc253	2016	Chicken	1	0	0	0	0	0	8
SCc83	2013	Chicken	1	0	0	0	0	0	2
SDc179	2015	Chicken	1	0	0	0	0	0	4
SDp194	2015	Pig	1	0	0	0	0	0	8
HNc53	2015	Chicken	1	0	0	0	0	0	4
SDp352	2017	Pig	0	0	1	0	0	0	2
SDp220	2015	Pig	1	0	0	0	0	0	8
LNc197	2016	Chicken	1	0	0	0	0	0	4
HNc157	2015	Chicken	1	0	0	0	0	0	4
SCc11	2011	Chicken	1	0	0	0	0	0	4
LNp1	2010	Pig	1	0	0	0	0	0	0.5
LNp197	2016	Pig	1	0	0	0	0	0	8
LNc18	2010	Chicken	1	0	0	0	0	0	4
SDc243	2016	Chicken	1	0	0	0	0	1	4
SCc196	2012	Chicken	1	0	0	0	0	0	2
HNc104	2017	Chicken	1	0	0	0	0	1	4
SDc56	2013	Chicken	1	0	0	0	0	1	4
LNp49	2012	Pig	1	0	0	0	0	0	4
LNc126	2015	Chicken	1	0	0	0	0	0	16
SCc109	2014	Chicken	1	0	0	0	0	0	8
LNp168	2015	Pig	1	0	0	0	0	0	4
LNc19	2010	Chicken	1	0	0	0	0	0	1
HNc3	2013	Chicken	1	0	0	0	0	0	4
SDc244	2016	Chicken	1	0	0	0	0	0	2
SDc262	2016	Chicken	1	0	0	0	0	0	8
LNc8	2010	Chicken	1	0	0	0	0	0	2
LNc7	2010	Chicken	1	0	0	0	0	0	2
HNc233	2017	Chicken	1	0	0	0	0	0	4
SDc252	2016	Chicken	1	0	0	0	0	0	2
SCc48	2012	Chicken	1	0	0	0	0	0	4
SDc209	2015	Chicken	1	0	0	0	0	0	0.5
HNc160	2015	Chicken	1	0	0	0	0	0	2
SDc187	2015	Chicken	1	0	0	0	0	0	4
SDp168	2015	Pig	0	1	0	0	0	0	2
LNp28	2011	Pig	1	0	0	0	0	0	0.25
LNc184	2015	Chicken	1	0	0	0	0	0	2
SDp184	2015	Pig	1	0	0	0	0	0	0.5
HNc186	2016	Chicken	1	0	0	0	0	0	4
SDc271	2016	Chicken	1	0	0	0	0	1	8
HNc262	2017	Chicken	1	0	0	0	0	1	8
SDc198	2015	Chicken	1	0	0	0	0	0	1
LNc127	2015	Chicken	1	0	0	0	0	0	4
LNc174	2015	Chicken	1	0	0	0	0	0	8
LNc33	2011	Pig	1	0	0	0	0	1	1
LNp163	2015	Pig	1	0	0	0	0	0	4
LNc154	2017	Chicken	1	0	0	0	0	0	8
LNNY884	2018	Chicken	1	0	0	0	0	0	2
HNLY23P	2018	Pig	1	0	0	0	0	0	16
SCD632	2018	Pig	1	0	0	0	0	0	4
SCD529	2018	Chicken	0	0	0	1	0	0	4
LNNY542	2018	Pig	1	0	0	0	0	0	1
HNLHL-3	2018	Chicken	1	0	0	0	0	0	4
HNHX-9C	2018	Chicken	1	0	0	0	0	0	4
HENPL10	2018	Pig	1	0	0	0	0	0	2
HENPL09	2018	Pig	1	0	0	0	0	0	4
HENPL02	2018	Pig	1	0	0	0	0	0	4
GDSCW1807	2018	Chicken	1	0	0	0	0	0	8
GDDH16X	2018	Chicken	0	0	0	0	1	0	4
CDC3004	2018	Pig	1	0	0	0	0	0	4
CDC2028	2018	Chicken	1	0	0	0	0	0	2
CDC2005	2018	Chicken	1	0	0	0	0	0	8
CDC2002	2018	Chicken	1	0	0	0	0	0	4
